# Supplementary material for: Trends in the incidence of cancers related to HIV-AIDS in Harare, Zimbabwe 1990-2019
Source: J Natl Cancer Inst. 2025 Jul 16;117(10):2096–102. doi: 10.1093/jnci/djaf194 (PMC12505126; doi:10.1093/jnci/djaf194)
Supplement: djaf194_Supplementary_Data [file djaf194_supplementary_data.zip]

Archive with 1 entries (1 files):
- Supplementary Material r3.docx
